# Supplementary material for: Patient Satisfaction with Telemedicine in Adults with Diabetes: A Systematic Review
Source: Healthcare (Basel). 2022 Sep 2;10(9):1677. doi: 10.3390/healthcare10091677 (PMC9498402; doi:10.3390/healthcare10091677)
Supplement: Supplementary file 1 [file healthcare-10-01677-s001.zip]

Archive with 1 entries (1 files):
- healthcare-1879745-Supplementary.pdf
